# Supplementary material for: The Effect of Albumin/Glutaraldehyde Glue (Bioglue) on Colonic Anastomosis Under Intestinal Obstruction: An Experimental Study in Rats
Source: J Clin Med. 2025 Apr 3;14(7):2457. doi: 10.3390/jcm14072457 (PMC11989762; doi:10.3390/jcm14072457)
Supplement: Supplementary file 1 [file jcm-14-02457-s001.zip]

Archive with 1 entries (1 files):
- jcm-3413442-supplementary.pdf
